# Supplementary material for: Deep Conservation of Hid-Like RHG Gene Family Homologs in Winged Insects Revealed by “Taxon Hopping” BLAST
Source: Insects. 2021 Oct 21;12(11):957. doi: 10.3390/insects12110957 (PMC8620624; doi:10.3390/insects12110957)
Supplement: Supplementary file 1 [file insects-12-00957-s001.zip]

Archive with 9 entries (9 files):
- Supplementary data file S1_ Protein sequence IDs and species information of RHG homolog compilation.xlsx
- Supplementary data file S2_ MSA of culicomorph RHG protein sequences.pdf
- Supplementary data file S3_ MSA of dipteran RHG protein sequences.pdf
- Supplementary data file S4_ MSA of lepidopteran RHG protein sequences.pdf
- Supplementary data file S5_ MSA of coleopteran RHG protein sequences.pdf
- Supplementary data file S6_ MSA of hymenopteran RHG protein sequences.pdf
- Supplementary data file S7_ MSA of hemipteran RHG protein sequences, Aphidoidea excluded.pdf
- Supplementary data file S8_ MSA of Aphidoidea RHG protein sequences.pdf
- Supplementary data file S9_ MSA of dictyopteran RHG protein sequences.pdf
