# Supplementary material for: Deep Conservation of Hid-Like RHG Gene Family Homologs in Winged Insects Revealed by “Taxon Hopping” BLAST
Source: Insects. 2021 Oct 21;12(11):957. doi: 10.3390/insects12110957 (PMC8620624; doi:10.3390/insects12110957)
Supplement: Supplementary file 1 [file insects-12-00957-s001.zip › Supplementary data file S1_ Protein sequence IDs and species information of RHG homolog compilation.xlsx]

## Sheet: Sheet1
Gene ID			Abbre	viation	Order	Suborder
XP_018573717.1	Anoplophora	glabripennis	A	gla	Coleoptera	Polyphaga; Cucujiformia; Chrysomeloidea; Cerambycidae; Lamiinae; Lamiini; Anoplophora
XP_028151061.1	Diabrotica	virgifera	D	vir	Coleoptera	Polyphaga; Cucujiformia; Chrysomeloidea; Chrysomelidae;
XP_023021532.1	Leptinotarsa	decemlineata	L	dec	Coleoptera	Polyphaga; Cucujiformia; Chrysomeloidea; Chrysomelidae; Chrysomelinae; Doryphorini; Leptinotarsa
XP_028151061	Diabrotica	virgifera	D	vir	Coleoptera	Polyphaga; Cucujiformia; Chrysomeloidea; Chrysomelidae; Galerucinae; Luperini; Diabroticina; Diabroticites; Diabrotica; Diabrotica virgifera
XP_019872614.1	Aethina	tumida	A	tum	Coleoptera	Polyphaga; Cucujiformia; Cucujoidea; Nitidulidae; Nitidulinae; Aethina
KAF7270649	Rhynchophorus	ferrugineus	R	fer	Coleoptera	Polyphaga; Cucujiformia; Curculionoidea; Curculionidae; Dryophthorinae; Rhynchophorus
XP_030755961	Sitophilus	oryzae	S	ory	Coleoptera	Polyphaga; Cucujiformia; Curculionoidea; Curculionidae; Dryophthorinae; Sitophilus
XP_019765467.1	Dendroctonus	ponderosae	D	pon	Coleoptera	Polyphaga; Cucujiformia; Curculionoidea; Curculionidae; Scolytinae; Dendroctonus
GDOP01015392.1	Melittomma	spec	M	spe	Coleoptera	Polyphaga; Cucujiformia; Lymexyloidea; Lymexylidae
GDOJ01017492	Elateroides	flabellicornis	E	fla	Coleoptera	Polyphaga; Cucujiformia; Lymexyloidea; Lymexylidae;
GDMM01008685.1	Cis	boleti	C	bol	Coleoptera	Polyphaga; Cucujiformia; Tenebrionoidea, Ciidae
GDNS01009317.1	Orchesia	spec	O	spe	Coleoptera	Polyphaga; Cucujiformia; Tenebrionoidea; Melandryidae
GDMR01018257.1	Mordella	spec	M	spe	Coleoptera	Polyphaga; Cucujiformia; Tenebrionoidea; Mordellidae
GDMB01012826.1	Litargus	spec	L	spe	Coleoptera	Polyphaga; Cucujiformia; Tenebrionoidea; Mycetophagidae
RZB38717.	Asbolus	verrucosus	A	ver	Coleoptera	Polyphaga; Cucujiformia; Tenebrionoidea; Tenebrionidae;
XP_008194456	Tribolium	castaneum	T	cas	Coleoptera	Polyphaga; Cucujiformia; Tenebrionoidea; Tenebrionidae;
ICLG01011025.1	Zophobas	atratus	Z	atr	Coleoptera	Polyphaga; Cucujiformia; Tenebrionoidea; Tenebrionidae;
GDPW01002284.1	Pycnomerus	spec	P	spe	Coleoptera	Polyphaga; Cucujiformia; Tenebrionoidea; Zopheridae
XP_018330969.1	Agrilus	planipennis	A	pla	Coleoptera	Polyphaga; Elateriformia; Buprestoidea; Buprestidae; Agrilinae; Agrilus
KAF2880729.1	Ignelater	luminosus	I	lum	Coleoptera	Polyphaga; Elateriformia; Elateroidea; Elateridae;
KAF5276935.1	Abscondita	terminalis	A	ter	Coleoptera	Polyphaga; Elateriformia; Elateroidea; Lampyridae
XP_031336702.	Photinus	pyralis	P	pyr	Coleoptera	Polyphaga; Elateriformia; Elateroidea; Lampyridae; Lampyrinae; Photinus
KRT86088.1	Oryctes	borbonicus	O	bor	Coleoptera	Polyphaga; Scarabaeiformia; Scarabaeoidea; Scarabaeidae; Dynastinae; Oryctes
XP_022915163.1	Onthophagus	taurus	O	tau	Coleoptera	Polyphaga; Scarabaeiformia; Scarabaeoidea; Scarabaeidae; Scarabaeinae; Scarabaeinae incertae sedis; Onthophagus
XP_017785459.1	Nicrophorus	vespilloides	N	ves	Coleoptera	Polyphaga; Staphyliniformia; Staphylinoidea; Silphidae; Nicrophorinae; Nicrophorus
PSN40724	Blattella	germanica	B	ger	Dictyoptera	Blattodea; Blaberoidea; Ectobiidae;
XP_023711204.1	Cryptotermes	secundus	C	sec	Dictyoptera	Blattodea; Blattoidea; Termitoidae; Kalotermitidae;
XP_021927013.1	Zootermopsis	nevadensis	Z	nev	Dictyoptera	Blattodea; Blattoidea; Termitoidae; Termopsidae;
XP_029727134.1	Aedes	aegypti	A	aeg	Diptera	Culicomorpha; Culicoidea; Culicidae, Culicinae
ABD47742.1	Aedes	aegypti	A	aeg	Diptera	Culicomorpha; Culicoidea; Culicidae, Culicinae
XP_021695521.1	Aedes	aegypti	A	aeg	Diptera	Culicomorpha; Culicoidea; Culicidae, Culicinae
GFNA01179070.1	Aedes	aegypti	A	aeg	Diptera	Culicomorpha; Culicoidea; Culicidae, Culicinae
AAW72439.1	Aedes	albopictus	A	alb	Diptera	Culicomorpha; Culicoidea; Culicidae, Culicinae
XP_029730094.1	Aedes	albopictus	A	alb	Diptera	Culicomorpha; Culicoidea; Culicidae, Culicinae
GCLM01039770.1	Aedes	albopictus	A	alb	Diptera	Culicomorpha; Culicoidea; Culicidae, Culicinae
XP_021705280.1	Aedes	aegypti	A	aeg	Diptera	Culicomorpha; Culicoidea; Culicidae, Culicinae
AEF30451.1	Anastrepha	suspensa	A	sus	Diptera	Brachycera; Muscomorpha; Eremoneura; Cyclorrhapha; Schizophora; Acalyptratae; Tephritoidea; Tephritidae;
ABD47743.1	Anopheles	gambiae	A	gam	Diptera	Culicomorpha; Culicoidea; Culicidae; Anophelinae
XP_035892327.1	Anopheles	stephensi	A	ste	Diptera	Culicomorpha; Culicoidea; Culicidae; Anophelinae
XP_035899618.1	Anopheles	stephensi	A	ste	Diptera	Culicomorpha; Culicoidea; Culicidae; Anophelinae
GIBN01014598.1	Anopheles	gambiae	A	gam	Diptera	Culicomorpha; Culicoidea; Culicidae; Anophelinae
AHX71830.1	Bactrocera	dorsalis	B	dor	Diptera	Brachycera; Muscomorpha; Eremoneura; Cyclorrhapha; Schizophora; Acalyptratae; Tephritoidea; Tephritidae
KAG4071353.1	Bradysia	odoriphaga	B	odo	Diptera	Bibionomorpha; Sciaroidea; Sciaridae
XP_037040268.1	Bradysia	coprophila	B	cop	Diptera	Bibionomorpha; Sciaroidea; Sciaridae
XP_037050104.1	Bradysia	coprophila	B	cop	Diptera	Bibionomorpha; Sciaroidea; Sciaridae
JAB92755.1	Ceratitis	capitata	C	cap	Diptera	Brachycera; Muscomorpha; Eremoneura; Cyclorrhapha; Schizophora; Acalyptratae; Tephritoidea; Tephritidae;
XP_031624166	Contarinia	nasturti	C	nas	Diptera	Bibionomorpha; Sciaroidea; Sciaridae
XP_039434833.1	Culex	pipiens	C	pip	Diptera	Culicomorpha; Culicoidea; Culicidae
XP_039452297.1	Culex	pipiens	C	pip	Diptera	Culicomorpha; Culicoidea; Culicidae
XP_039438427.1	Culex	pipiens	C	pip	Diptera	Culicomorpha; Culicoidea; Culicidae
XP_039452301	Culex	pipiens	C	pip	Diptera	Culicomorpha; Culicoidea; Culicidae
XP_037879387.1	Glossina	fuscipes	G	fus	Diptera	Brachycera; Muscomorpha; Eremoneura; Cyclorrhapha; Schizophora; Calyptratae; Muscoidea; Muscidae;
XP_037904604.1	Hermetia	illucens	H	ill	Diptera	Brachycera; Stratiomyomorpha; Stratiomyidae;
AKA64736.1	Lucilia	sericata	L	ser	Diptera	Brachycera; Muscomorpha; Eremoneura; Cyclorrhapha; Schizophora; Acalyptratae; Tephritoidea; Tephritidae;
APT68153.1	Megaselia	scalaris	M	sca	Diptera	Brachycera; Muscomorpha; Eremoneura; Cyclorrhapha; Aschiza; Platypezoidea; Phoridae
GGBL01013533.1	Toxorhynchites	spec.	T	spe	Diptera	Culicomorpha; Culicoidea; Culicidae, Culicinae, Toxorhynchitinae
GGBL01000727.1	Toxorhynchites	spec.	T	spe	Diptera	Culicomorpha; Culicoidea; Culicidae, Culicinae, Toxorhynchitinae
GGBM01029529.1	Tripteroides	aranoides	T	ara	Diptera	Culicomorpha; Culicoidea; Culicidae; Culicinae; Sabethini
GGBM01010351.1	Tripteroides	aranoides	T	ara	Diptera	Culicomorpha; Culicoidea; Culicidae; Culicinae; Sabethini
XP_025413012.1	Sipha	flava	S	fla	Hemiptera	Sternorrhyncha; Aphidomorpha; Aphidoidea; Aphididae
XP_015379466.1	Diuraphis	noxia	D	nox	Hemiptera	Sternorrhyncha; Aphidomorpha; Aphidoidea; Aphididae
VVC35986.1	Cinara	cedri	C	ced	Hemiptera	Sternorrhyncha; Aphidomorpha; Aphidoidea; Aphididae
XP_026810777.1	Rhopalosiphum	maidis	R	mai	Hemiptera	Sternorrhyncha; Aphidomorpha; Aphidoidea; Aphididae
XP_022175586.1	Myzus	persicae	M	per	Hemiptera	Sternorrhyncha; Aphidomorpha; Aphidoidea; Aphididae
XP_025190335.1	Melanaphis	sacchari	M	sac	Hemiptera	Sternorrhyncha; Aphidomorpha; Aphidoidea; Aphididae
KAF0773171.1	Aphis	craccivora	A	cra	Hemiptera	Sternorrhyncha; Aphidomorpha; Aphidoidea; Aphididae
XP_027846023.1	Aphis	gossypii	A	gos	Hemiptera	Sternorrhyncha; Aphidomorpha; Aphidoidea; Aphididae
XP_001950202.1	Acyrthosiphon	pisum	A	pis	Hemiptera	Sternorrhyncha; Aphidomorpha; Aphidoidea; Aphididae
KAE9536444.1	Aphis	glycines	A	gly	Hemiptera	Sternorrhyncha; Aphidomorpha; Aphidoidea; Aphididae
RZF36208.1	Laodelphax	striatellus	L	str	Hemiptera	Auchenorrhyncha; Fulgoromorpha; Fulgoroidea; Delphacidae; Criomorphinae; Laodelphax
XP_022189933	Nilaparvata	lugens	N	lug	Hemiptera	Auchenorrhyncha; Fulgoromorpha; Fulgoroidea; Delphacidae; Criomorphinae; Laodelphax
XP_014239966.1	Cimex	lectularius	C	lec	Hemiptera	Prosorrhyncha; Heteroptera; Euheteroptera; Neoheteroptera; Panheteroptera; Cimicomorpha; Cimicoidea; Cimicidae
XP_014239842	Cimex	lectularius	C	lec	Hemiptera	Prosorrhyncha; Heteroptera; Euheteroptera; Neoheteroptera; Panheteroptera; Cimicomorpha; Cimicoidea; Cimicidae
KAF6204998	Apolygus	lucorum	A	luc	Hemiptera	Prosorrhyncha; Heteroptera; Euheteroptera; Neoheteroptera; Panheteroptera; Cimicomorpha; Cimicoidea; Miridae
CAA9994303.1	Nesidiocoris	tenuis	N	ten	Hemiptera	Prosorrhyncha; Heteroptera; Euheteroptera; Neoheteroptera; Panheteroptera; Cimicomorpha; Cimicoidea; Miridae
XP_014287364.1	Halyomorpha	halys	H	hal	Hemiptera	Prosorrhyncha; Heteroptera; Euheteroptera; Neoheteroptera; Panheteroptera; Pentatomomorpha; Pentatomoidea; Pentatomidae; Pentatominae; Halyomorpha
XP_018895589.1	Bemisia	tabaci	B	tab	Hemiptera	Sternorrhyncha; Aleyrodoidea; Aleyrodidae; Aleyrodinae
XP_018898908.1	Bemisia	tabaci	B	tab	Hemiptera	Sternorrhyncha; Aleyrodoidea; Aleyrodidae; Aleyrodinae
XP_006565903	Apis	mellifera	A	mel	Hymenoptera	Apocrita; Aculeata; Apoidea; Apidae
XP_012175674.1	Bombus	terrestris	B	ter	Hymenoptera	Apocrita; Aculeata; Apoidea; Apidae
XP_024222863	Bombus	impatiens	B	imp	Hymenoptera	Apocrita; Aculeata; Apoidea; Apidae
XP_017765203.1	Eufriesea	mexicana	E	mex	Hymenoptera	Apocrita; Aculeata; Apoidea; Apidae; Apinae; Euglossini; Eufriesea
XP_012338864	Apis	florea	A	flo	Hymenoptera	Apocrita; Aculeata; Apoidea; Apidae; Apinae; Euglossini; Eufriesea
XP_006609937	Apis	dorsata	A	dor	Hymenoptera	Apocrita; Aculeata; Apoidea; Apidae; Apinae; Euglossini; Eufriesea
XP_017884183.1	Ceratina	calcarata	C	cal	Hymenoptera	Apocrita; Aculeata; Apoidea; Apidae; Xylocopinae; Ceratinini; Ceratina; Zadontomerus
XP_031834337	Nomia	melanderi	N	mel	Hymenoptera	Apocrita; Aculeata; Apoidea; Halictidae
XP_015429159	Dufourea	novaeangliae	D	nov	Hymenoptera	Apocrita; Aculeata; Apoidea; Halictidae;
XP_033321541	Megalopta	genalis	M	gen	Hymenoptera	Apocrita; Aculeata; Apoidea; Halictidae;
XP_029055907	Osmia	bicornis	O	bic	Hymenoptera	Apocrita; Aculeata; Apoidea; Megachilidae
XP_034171762	Osmia	lignaria	O	lig	Hymenoptera	Apocrita; Aculeata; Apoidea; Megachilidae
XP_012135250.1	Megachile	rotundata	M	rot	Hymenoptera	Apocrita; Aculeata; Apoidea; Megachilidae; Megachilinae; Megachilini; Megachile
XP_011342863	Ooceraea	biroi	O	bir	Hymenoptera	Apocrita; Aculeata; Formicoidea; Formicidae; Dorylinae; Ooceraea
XP_020280259	Pseudomyrmex	gracilis	P	gra	Hymenoptera	Apocrita; Aculeata; Formicoidea; Formicidae; Pseudomyrmecinae; Pseudomyrmex
XP_003424554.1	Nasonia	vitripennis	N	vit	Hymenoptera	Nematocera; Culicomorpha; Culicoidea; Culicidae
XP_033214430	Belonocnema	treatae	B	tre	Hymenoptera	Apocrita; Parasitoida; Cynipoidea; Cynipidae; Cynipinae; Cynipini; Belonocnema
XP_008555096.1	Microplitis	demolitor	M	dem	Hymenoptera	Apocrita; Parasitoida; Ichneumonoidea; Braconidae
XP_015609297	Cephus	cinctus	C	cin	Hymenoptera	Cephoidea; Cephidae
XP_012277082	Orussus	abietinus	O	abi	Hymenoptera	Orussoidea; Orussidae
XP_015511746	Neodiprion	lecontei	N	lec	Hymenoptera	Tenthredinoidea; Diprionidae;
XP_026316402.1	Hyposmocoma	kahamanoa	H	kah	Lepidoptera	Glossata; Neolepidoptera; Heteroneura; Ditrysia; Gelechioidea; Cosmopterigidae; Cosmopteriginae; Hyposmocoma
NP_001159813.1	Bombyx	mori	B	mor	Lepidoptera	Glossata; Neolepidoptera; Heteroneura; Ditrysia; Obtectomera; Bombycoidea; Bombycidae;
XP_030040660.	Manduca	sexta	M	sex	Lepidoptera	Glossata; Neolepidoptera; Heteroneura; Ditrysia; Obtectomera; Bombycoidea; Sphingidae;
KOB72267.1	Operophtera	brumata	O	bru	Lepidoptera	Glossata; Neolepidoptera; Heteroneura; Ditrysia; Obtectomera; Geometroidea; Geometridae; Larentiinae; Operophtera
PZC80231.1	Helicoverpa	armiger	H	arm	Lepidoptera	Glossata; Neolepidoptera; Heteroneura; Ditrysia; Obtectomera; Noctuoidea
CAB3233781.1	Arctia	plantaginis	A	pla	Lepidoptera	Glossata; Neolepidoptera; Heteroneura; Ditrysia; Obtectomera; Noctuoidea; Erebidae; Arctiinae; Arctiini; Arctia
BAW32728.1	Lymantria	dispar	L	dis	Lepidoptera	Glossata; Neolepidoptera; Heteroneura; Ditrysia; Obtectomera; Noctuoidea; Lymantriidae; Lymantria
XP_035452846.1	Spodoptera	frugiperda	S	fru	Lepidoptera	Glossata; Neolepidoptera; Heteroneura; Ditrysia; Obtectomera; Noctuoidea; Noctuidae; Amphipyrinae; Spodoptera
XP_022815312	Spodoptera	litura	S	lit	Lepidoptera	Glossata; Neolepidoptera; Heteroneura; Ditrysia; Obtectomera; Noctuoidea; Noctuidae; Amphipyrinae; Spodoptera
XP_021187231	Helicoverpa	armigera	H	arm	Lepidoptera	Glossata; Neolepidoptera; Heteroneura; Ditrysia; Obtectomera; Noctuoidea; Noctuidae; Heliothinae; Helicoverpa
XP_026735744.1	Trichoplusia	ni	T	ni	Lepidoptera	Glossata; Neolepidoptera; Heteroneura; Ditrysia; Obtectomera; Noctuoidea; Noctuidae; Plusiinae; Trichoplusia
XP_032522380.1	Danaus	plexippus	D	ple	Lepidoptera	Glossata; Neolepidoptera; Heteroneura; Ditrysia; Obtectomera; Papilionoidea; Nymphalidae; Danainae; Danaini; Danaina; Danaus; Danaus
XP_026497378.1	Vanessa	tameamea	V	tam	Lepidoptera	Glossata; Neolepidoptera; Heteroneura; Ditrysia; Obtectomera; Papilionoidea; Nymphalidae; Nymphalinae; Nymphalini; Vanessa
XP_014360463.	Papilio	machaon	P	mac	Lepidoptera	Glossata; Neolepidoptera; Heteroneura; Ditrysia; Obtectomera; Papilionoidea; Papilionidae; Papilioninae; Papilionini; Papilio
XP_013147603.1	Papilio	polytes	P	pol	Lepidoptera	Glossata; Neolepidoptera; Heteroneura; Ditrysia; Obtectomera; Papilionoidea; Papilionidae; Papilioninae; Papilionini; Papilio
XP_022117210.1	Pieris	rapa	P	rap	Lepidoptera	Glossata; Neolepidoptera; Heteroneura; Ditrysia; Obtectomera; Papilionoidea; Pieridae
XP_038207226	Zerene	cesonia	Z	ces	Lepidoptera	Glossata; Neolepidoptera; Heteroneura; Ditrysia; Obtectomera; Papilionoidea; Pieridae;
XP_028163331	Ostrinia	furnacalis	O	fur	Lepidoptera	Glossata; Neolepidoptera; Heteroneura; Ditrysia; Obtectomera; Pyraloidea; Crambidae; Pyraustinae; Ostrinia
XP_013186325.1	Amyelois	transitella	A	tra	Lepidoptera	Glossata; Neolepidoptera; Heteroneura; Ditrysia; Obtectomera; Pyraloidea; Pyralidae
XP_026755064.1	Galleria	mellonella	G	mel	Lepidoptera	Glossata; Neolepidoptera; Heteroneura; Ditrysia; Obtectomera; Pyraloidea; Pyralidae; Galleriinae;
AHL68668.1	Plutella	xylostella	P	xyl	Lepidoptera	Glossata; Neolepidoptera; Heteroneura; Ditrysia; Yponomeutoidea; Plutellidae; Plutella
